# Supplementary material for: Formulation and Testing of Alginate Microbeads Containing Salvia officinalis Extract and Prebiotics
Source: Pharmaceutics. 2025 Oct 8;17(10):1308. doi: 10.3390/pharmaceutics17101308 (PMC12566799; doi:10.3390/pharmaceutics17101308)
Supplement: Supplementary file 1 [file pharmaceutics-17-01308-s001.zip]

Archive with 1 entries (1 files):
- pharmaceutics-3869454-supplementary.pdf
